# Supplementary material for: Alterations in Essential Fatty Acids, Immunoglobulins (IgA, IgG, and IgM), and Enteric Methane Emission in Primiparous Sows Fed Hemp Seed Oil and Their Offspring Response
Source: Vet Sci. 2022 Jul 11;9(7):352. doi: 10.3390/vetsci9070352 (PMC9319154; doi:10.3390/vetsci9070352)
Supplement: Supplementary file 1 [file vetsci-09-00352-s001.zip]

Archive with 1 entries (1 files):
- vetsci-1802338-supplementary.pdf
